# Supplementary material for: Bcl-2 Family Members Bcl-xL and Bax Cooperatively Contribute to Bortezomib Resistance in Mantle Cell Lymphoma
Source: Int J Mol Sci. 2022 Nov 21;23(22):14474. doi: 10.3390/ijms232214474 (PMC9695253; doi:10.3390/ijms232214474)
Supplement: Supplementary file 1 [file ijms-23-14474-s001.zip]

Archive with 1 entries (1 files):
- ijms-1989885-supplementary.pdf
